# Supplementary material for: TREM2+ macrophages accumulate in childhood IgA nephropathy and soluble TREM2 represents a reliable non‐invasive biomarker
Source: Exp Physiol. 2025 May 5:10.1113/EP092716. Online ahead of print. doi: 10.1113/EP092716 (PMC13394584; doi:10.1113/EP092716)
Supplement: Supplementary file 4 — Supporting Information [file EPH-9999-0-s002.xlsx]

## Sheet: Sheet1
M1 subtype	M2 subtype
CCL5	CCL4
CCR7	CCL13
CD40	CCL18
CD86	CCL20
CXCL9	CCL22
CXCL10	CD276
CXCL11	CLEC7A
IDO1	CTSA
IL1A	CTSB
IL1B	CTSC
IL6	CTSD
IRF1	FN1
IRF5	IL4R
KYNU	IRF4
	LYVE1
	MMP9
	MMP14
	MMP19
	MSR1
	TGFB1
	TGFB2
	TGFB3
	TNFSF8
	TNFSF12
	VEGFA
	VEGFB
	VEGFC
